# Supplementary material for: Computational Modelling of Imidazole Protection of Coordinated Gadolinium Tetraphenylporphyrine Against Molecular Oxygen Attack
Source: Molecules. 2025 Oct 31;30(21):4246. doi: 10.3390/molecules30214246 (PMC12608559; doi:10.3390/molecules30214246)
Supplement: Supplementary file 1 [file molecules-30-04246-s001.zip]

Archive with 1 entries (1 files):
- molecules-3949191-supplementary.pdf
